# Supplementary material for: Vision Research Literature May Not Represent the Full Intellectual Range of Autism Spectrum Disorder
Source: Front Hum Neurosci. 2017 Feb 14;11:57. doi: 10.3389/fnhum.2017.00057 (PMC5306295; doi:10.3389/fnhum.2017.00057)
Supplement: Supplementary file 1 [file Table1.xlsx]

## Sheet: Sheet1
	Generalizability of ASD vision research
	to the whole of the ASD population as of 2016
	School of Psychology and Public Health
	La Trobe University
	(T):03 9479 2290
	(F):61 3 9479 1956
	Sheila Crewther: s.crewther@latrobe.edu.au
	Alyse Brown: ac6brown@students.latrobe.edu.au
	Philippe Chouinard: p.chouinard@latrobe.edu.au
Table 1 Two systematic literature searches identifying number of papers sampling High and Low
Functioning ASD populations in vision research
Search num	Word Search	Results	Name
1	Autism.mp. Or exp Autism/	30977
2	Autistic.mp	10566
3	ASD.mp	8253
4	Autism Spectrum Disorder.mp	5710
5	Pervasive developmental Disorders/ or Perasive Development Disorder.mp	27738
6	Asperger's Syndrome.mp or Aspergers Syndrome/	2738
7	Visual perception.mp. Or exp Visual Perception/	56453
8	motion perception.mp or exp Motion Perception/	9339
9	Form perception.mp	313
10	Shape perception.mp	4828
11	Visual Evoked Potentials.mp	3298
12	Visual tracking.mp	2352
13	Figure ground discrimination	473
14	Motion coherence.mp	215
15	Biological motion.mp	644
16	Global local.mp	461
17	[exp "Illusions (perception)"/]	4763
18	Visual search.mp or exp Visual Search/	5853
19	Visual thresholds.mp or exp Visual Thresholds/	1815
20	1 or 2 or 3 or 4 or 5 or 6	34728	Autism
21	7 or 8 or 9 or 10 or 11 or 12 continue to 19	73538	Visual perception
22	High functioning .mp	2804
23	high intelligence.mp	205
24	Low functioning .mp	415
25	low intelligence.mp	216
26	Intellectually impaired.mp	51
27	ID.mp	4503
28	intellectual development disorder.mp or exp Intellectual Development Disorder	23675
29	22 or 23	3006	High
30	24 or 25 or 26 or 27 or 28	26727	Low
31	Autism and Vision and High	206	High function ASD
32	Autism and Vision and Low	56	Low function ASD
Limited to	Human	325
	English Language	126
	Peer reviewed journal	325
	Exclusion words
33	motor processes.mp	28950
34	Language.mp	143300
35	Language development.mp	19027
36	emotional processing .mp	2575
37	affect.mp	130328
38	33 or 34 or 35 or 36 or 37	296796	exlusion words
39	High functioning ASD not exclusion words	146
40	Low functioning ASD not exclusion words	33
	Manual removal of non relevant papers
Manual removal	High functioning ASD not exclusion words	67
Manual removal	Low functioning ASD not exclusion words	19
		Total
	high intelligence	79
	Low functioning	14
