# Supplementary material for: Vision Research Literature May Not Represent the Full Intellectual Range of Autism Spectrum Disorder
Source: Front Hum Neurosci. 2017 Feb 14;11:57. doi: 10.3389/fnhum.2017.00057 (PMC5306295; doi:10.3389/fnhum.2017.00057)
Supplement: Supplementary file 2 [file Table2.xlsx]

## Sheet: Sheet1
		Generalizability of ASD vision research
		to the whole of the ASD population as of 2016
		School of Psychology and Public Health
		La Trobe University
		(T):03 9479 2290
		(F):61 3 9479 1956
		Sheila Crewther: s.crewther@latrobe.edu.au
		Alyse Brown: ac6brown@students.latrobe.edu.au
		Philippe Chouinard: p.chouinard@latrobe.edu.au
		Table 2 Results for the high and low functioning ASD visual processing searches
Num		High functioning Search Paper 145	author	Year	Inclusion	Reason for exclusion
1		High-precision visual long-term in children with high-functioning autism	Jiang	2015	0
2		norm-based coding of facial identity in adults with autism spectrum disorder	Walsh	2015	1
3		Tracking the sensory environment: An ERP study of probability and context updating in ASD	Westerfield	2015	0
4		Human face recognition information processing and social behaviour in children with autism	Planche	2014	1
5		Intact facial adaptation in autistic adults	Cook	2014	1
6		Impairment in face processing in autism spectrum disorder: A developmental perspective	Greimel	2014	1
7		Emotion recognition of static and dynamic faces in autism spectrum disorder	Enticott	2014	0	emotional processing
8		Brief report: Visual acuity in children with autism spectum disorders	Albrecht	2014	1
9		Effects of observing eye contact on gaze following in high-functioning autism	Blocker	2014	1
10		VMI-VI and BG-II KOPPITZ-2 for youth with HFASDs and typical youth	McDonald	2014	0
11		Can adults with autism spectrum disorders infer what happened to someone from their emotional response	Cassidy	2014	0	emotional processing
12		Atypical interference effect of action observation in autism spectrum conditions	Cook	2014	0	behavioural observation
13		The influences of face inversion and facial expression on sensitivity to eye contact in high-functioning adults with autism spectrum disorders	Vida	2013	1
14		Practice makes improvement: How adults with autism out perform others in a naturalistic visual search task	Gonzalez	2013	1
15		Thinking about a reader's mind: Fostering communicative clarity in the compositions of youth with autism spectrum disorders	Grossman	2013	0	theory of mind study
16		Getting a grip on socail gaze: control over others' gaze helps gaze detection in high functioning autism	Dratsch	2013	1
17		No evidence for impaired multisensory integration of low-level audiovisual stimuli in adolescents and young adults with Autism Spectrum Disorders	de Boer-Schellekens	2013	1
18		The local, global and neural aspects of visuospatial processing in autism spectrum disorder	Kana	2013	1
19		Altered activity of the primary visual area during gaze processing in individuals with high-functioning autistic spectrum disorder: A magnetoencephalography study	Hasegawa	2013	1
20		Exogenous spatial attention: Evidence for intact functioning in adults with autism spectrum disorder	Grubb	2013	1
21		Altered automatic face processing in individuals with high-functioning autism spectrum disorders: Evidence from visual evoked potentials	Fujita	2013	1
22		The influence of static versus naturalistic stimuli on face processing in children with and without Asperger syndrome or high-functioning autism	Horlin	2013	1
23		The role of gaze direction in face memory in autism spectrum disorder	Zaki	2013	0	memory recognition task
24		Facial emotion recognition and visual search strategies of children with high functioning autism and Asperger syndrome	Leung	2013	1
25		Face puzzle-Two new video-based tasks for measuring explicit and implicit aspects of facial emotion recognition	Kliemann	2013	0	social cognition
26		Fusiform Gyrus responses to neutral and emotional faces in children with Autism Spectrum Disorders: A High Density ERP study	Apicella	2013	0	emotional processing
27		Emotional responses associated with self-face processing in individuals with autism spectrum disorders: An fMRI study	Morita	2012	0	emotional processing
28		Hard to "tune in": Neural mechanisms of live face-to-face interaction with high-functioning autistic spectrum disorder		2012	0	joint attention
29		Functional alterations in neural substrates of geometric reasoning in adults with high-functioning autism	Yamada	2012	0	geometric reasoning
30		ERP responses differentiate inverted but not upright face processing in adults with ASD	Webb	2012	1
31		The development of facial gender categorization in individuals with and without autism: The impact of typicality	Strauss	2012	0	gender categorization
32		Self monitoring of gaze in high functioning autism	Grynszpan	2012	1
33		Visual after images of emotional faces in high functioning autism	Rutherford	2012	1
34		Attentional processing of faces in ASD: A dot probe study	Moore	2012	1
35		The effects ofThe effects of face expertise training on the behavioral performance and brain activity of adults with high functioning autism spectrum disorders	Faja	2012	0	face training
36		Flexible visual processing in young adults with autism: The effects of implicit learning on a global-local task	Hayward	2012	1
37		Selective attention to facial emotion and identity in children with autism: Evidence for global identity and local emotion	Song	2012	1
38		Do the eyes have it? Extraction of identity and positive expression from another's eyes in autism, probed using "Bubbles	Song	2012	1
39		Do distinct atypical cortical networks process biological motion information in adults with Autism Spectrum Disorders?	McKay	2012	1
40		Enhanced visual temporal resolution in autism spectrum disorders	Falter	2012	1
41		Patterns of visual attention and gaze to human and animal faces in children with Autism Spectrum Disorders	Bayram	2012	1
42		The role of the amygdala in atypical gaze on emotional faces in autism spectrum disorders	Kliemann	2012	0	emotional processing
43		Can individuals with autism abstract prototypes of natural faces	Gastgeb	2011	1
44		Avatar assistant: Improving social skills in students with an ASD through a computer-based intervention	Hopkins	2011	0	social skills
45		Diminished sensitivity to sad facial expressions in high functioning autism spectrum disorders is associated with symptomatology and adaptive functioning	Wallace	2011	0	emotional processing
46		Eary processing of emotional faces in children with autism: An event related potential study	Batty	2011	0	emotional processing
47		the influence of visual saliency on fixation patterns in individuals with autism spectrum disorders	Freeth	2011	1
48		More prolonded brain activity related to gaze cueing in schizophrenia	Magnee	2011	0	schizophrenia
49		Face memory and object recognition in children with high-functioning autism or Asperger syndrome and in their parents	Saana	2011	1
50		Top-down and bottom-up visual information processing of non-social stimuli in high-functioning autism spectrum disorder	Maekawa	2011	1
51		Differential amygdala response to lower face in patients with autistic spectrum disorders: An fMRI study	Ishitobi	2011	0	emotional processing
52		Visual search for basic emotional expressions in autism; impaired processing of anger, fear and sadness, but a typical happy face advantage	Farran	2011	0	emotional processing
53		Unimpaired perception of social and physical causality, but impaired perception of animacy in high functioning children with autism	Congiu	2010	1
54		Brief report: Altered horizontal bindign of single dots to cherent motion in autism	David	2010	1
55		Memory awareness for faces in individuals with autism	Wilkinson	2010	0	memory task
56		Do gaze cues in complex scenes capture and direct the attention of high functioning adolescents with ASD? Evidence from eye-tracking	Freeth	2010	1
57		Comparison of the Bender Gestalt-II and VMI-V in samples of typical children and children with high-functioning autism spectrum disorders	Volker	2010	1
58		Location, location, location: Alterations in the functional topography of face- but not object- or place-related cortex in adolescents with autism	Scherf	2010	1
59		Detecting subtle facial emotion recognition deficits in high-functioning autism using dynamic stimuli of varying intensities	Smith	2010	0	emotional processing
60		Cue salience in face processing by high functioning individuals with autism spectrum disorders	Boggs	2010	0	emotional processing
61		Systems factorial technology provides new insights on global-local information processing in autism spectrum disorders	Johnson	2010	1	Ravens, WISC sub tests
62		Response to familiar faces, newly familiar faces, and novel faces as assessed by ERPs is intact in adults with autism spectrum disorders	Webb	2010	1
63		Visuospatial short-term memory explains deficits in tower task planning in high-functioning children with autism spectrum disorder	Zinke	2010	0	memory task
64		Attentional blink in young people with high functioning autism and Asperger's disorder	Rinehart	2010	1
65		Reduced chromatic discrimination in children with autism spectrum disorders	Frankin	2010	1
66		The eye gaze direction of an observed person can bias perception, memory, and attention in adolescents with and without autism spectrum disorder	Freeth	2010	1
67		Face configuration accuracy and processing speed among adults with high functioning autism spectrom disorder	Faja	2009	1
68		fMRI investigation of working memory for faces in autism: Visual coding and underconnectivity with frontal areas	Koshino	2008	0	working memory
69		Abnormal functional connectivity in autism spectrum disorders during face processing	Kleinhans	2008	1
70		Comparision of form and motion coherence processing in autistic spectrum disorders and dyslexia	Tsermentseli	2008	1
71		Brief report: Eye movements during visual search tasks indicate enhanced stimulus discriminability in subjects with PDD	Kemmer	2008	1
72		Cognitive differences in pictorial reasoning between high-functioning autism and Asperger's syndrome	Sahyoun	2009	0	cognition
73		Intact spectral but abnormal temporal processing of auditory stimuli in autism	Groen	2009	0	auditory
74		Attentional effects of gaze shifts are influenced by emotion and spatial frequency, but not in autism	de Jong	2008	1
75		Event-related potential study of novelty processing abnormalities in autism	Sokhadze	2009	1
76		A functional and structural study of emotion and face processing in children with autism	Corbett	2009	0	emotional processing
77		Missing the big picture: Unpaired development of global shape processing in autism	Scherf	2008	1
78		Neuronal fiber pathway abnormalities in autism: An initial MRI diffusion tensor tracking study of hippocampo-fusiform and amygdalo-fusiform pathways	Conturo	2008	0	MRI diffusion tensor tracking (DTT)
79		Prototype formation in autism: Can individuals with autism abstract facial prototypes?	Gastgeb	2009	1
80		Perceptual distortions of visual illusions in children with high-functioning autism spectrum disorder	Ishida	2009	1
81		Local vs. Global approaches to reproducing the Rey Osterrieth Complex Figure by children, adolescents, and adults with high-functioning autism.	Kuschner	2009	1
82		Facial encoding of children with high functioning autism spectrum disorders	Volker	2009	1
83		A cross-syndrome study of the development of holistic face recognition in children with autism, Down syndrome, and Williams syndrome	Annaz	2009	1
84		Emotion recognition in faces and the use of visual context in young people with high-functioning autism spectrum disorders	Wright	2008	0	emotional processing
85		Detecting changes in naturalistic scenes: Contextual inconsistency does not influence spontaneous attention in high-functioning people with autism spectrum disorder	Loth	2008	1
86		Missing the big picture: Impaired development of global shape processing in autism	Scherf	2008	0	Repeat
87		Converging evidence of configural processing of faces in high functioning adults with autism spectrum disorders	Nishimura	2008	1
88		Individuals with autism can categorize facial expressions	Homer	2008	0	emotional processing
89		Atypical processing of fearful face-voice pairs in pervasive developmental disorder: An ERP study	Magnee	2008	0	emotional processing
90		Becoming a face expert: A computerized face-training program for high-functioning individuals with Autism spectrum disorders	Faja	2008	0	face training
91		Looking you in the mouth: Abnormal gaze in autism resulting from impaired top-down modulation of visual attention	Neumann	2006	1
92		Cognitive mechanisms, specificity and neural underpinnings of visuospatial peaks in autism	Caron	2006	1
93		Subjective Perceptual Distortions and Visual Dysfunction in Children with Autism.	Davis	2006	1
94		Gestalt perception and local global processing in high functioning autism	Bolte	2007	1
95		Memory illusion in high functioning autism and Asperger's disorder	Kamio	2007	0	auditory
96		Automatic Processing of Emotional Faces in High-Functioning Pervasive Developmental Disorders: An Affective Priming Study	Kamio	2006	0	emotional processing
97		Attention to eyes and mouth in high functioning children with Autism	Bar-Haim	2006	1
98		Global-Local Visual Processing in High Functioning Children with Autism: Structural vs. Implicit Task Biases	Iaroci	2006	1
99		Perceptual similarity in autism	Bott	2006	1
100		A fine-grained analysis of facial expression processing in high-functioning adults with autism	Humphreys	2007	0	emotional processing
101		Find a face in the crow: Testing the anger superiority effect in Asperger's Sysdrome	Ashiw	2006	0	emotional processing
102		Classroom structuring methods and strategies for children and youth with autism spectrum disorders	Ganz	2007	0	Classroom visual aids
103		Effects of object complexity and type on the gaze behavior of children with pervasive developmental disorder	Kemmer	2007	1
104		Do local bia and local to global interference reflect intact global processing in autism	Shalev	2007	0	review
105		Evidence of divided attention advantage in autism	Rutherford	2007	0	divided attention
106		Abnormal spatial frequency processing in high-functioning children with pervasive developmental disorder (PDD)	Boeschoten	2007	1
107		Disembedding performance in children and adolescents with Asperger syndrome or high-functioning autism	Kaland	2007	1
108		Visual information processing in high functioning individuals with autism spectrum disorders and their parents	de Jonge	2007	1
109		Differential activation of the amygdala and the 'social brain' during fearful face-processing in Asperger Syndrome.	Ashwin	2007	0	emotional processing
110		Face perception in high functioning autistic adults: Evidence for superior processing of face parts, not for a configural face processing deficit	Lahaie	2006	1
111		Face processing in high functioning autistic adults: A look into spatial frequencies and the inversion effect	Rondan	2004	1
112		Impaired memory for faces and social scenes in autism: Cliniacl implications of memory dysfunction	Williams	2005	0	memory task
113		Attention orienting by another's gaze direction in children with autism	Kylliainen	2004	0	not all high functioning
114		Locally oriented perception with intact global processing among adolescents with high-functioning autism: Evidence from multiple paradigms	Mottron	2003	1
115		Gaze behaviour of children with pervasive development disorder toward human faces: A fixation time study	van der Geest	2002	1
116		High motion coherence thresholds in children with autism	Milne	2002	1
117		Atypical visual orienting to gaze and arrow cues in adults with high functionign autism	Vlamings	2005	1
118		Lateralization in individual with high functioning autism and Asperger's disorder	Rinehart	2002	0	lateralization
119		Visual scanning of faces in autism	Pelphrey	2002	1
120		Abnormal activity patterns in premotor cortex during sequence learning in autistic patients	Muller	2004	0	motor function
121		Face processing in high functioning adolescents with autism: Evidence for weak central coherence	Lopez	2004	1
122		Functional Disconnectivity of the Medial Temporal lobe in Asperger's Syndrome	Welchew	2005	0	Temporal lobe
123		Emotion mis-sight and other temporal processing disorder in autism	Gepner	2005	0	emotional processing
124		Cross-syndrom, cross domain comparisons of development trajectories	Annaz	2005	0	development trajectories
125		Autism and the experience of a perceptual object	Shalom	2005	0	Commentary
126		Dr. Klin and colleagues reply	Klin	2004	0	letter of reply
127		Autism, movment, and facial processing	gepner	2004	0	letter of reply
128		Interhemispheric transfer in high-functioning children and adolescents with autism spectrum disorders: A controlled pilot study.	Nyden	2004	0	use both high and low
129		fMRI study of recognition of facial expressions in high-functioning autistic patients	Ogai	2003	0	emotional processing
130		Enhanced salienca and emation recognition in autism: A PET study	Hall	2003	0	emotional processing
131		The functional neuroanatomy of social behaviour: Changes in cerebral blood flow when people with autistic disorder process facial expressions	Critchley	2000	0	emotional processing
132		Atypical interference of local detail on global processing in high functioning autism and Asperger's disorder	Rinehart	2000	1
133		Percetpual processing among high functioning persons with autism	Mottron	1999	1
134		The development of emotional concepts in autism	Bormann	1995	0	emotional processing
135		Recognition and expressing of emotional cues by autistic and normal adults	Macdonald	1989	0	emotional processing
136		Visual spatial orienting in autism	Wainwright	1996	1
137		Visual orienting deficits in high functioning people with autism	Wainwright	1993	1
138		Event related potentials in cross modal divided attention in autism	Ciesienlski	1995	0	attention orientating
139		A test of central coherence theory: Can adults with high functioning autism or Asperger syndrome integrate objects in context	Jolliffe	2001	1
140		Event-related brain response abnormalities in autism: Evidence for impaired cerebello-frontal spatial attention networks.	Townsend	2001	0	attention orientating
141		A test of central coherence theory: Can adults with high functioning autism or Asperger syndrome integrate objects in context	Jolliffe	2001	0	study repeat (147)
142		Abnormal processing of social information from faces in autism	Adolph	2001	0	emotional processing
143		Do triangles play tricks? Attribution of mental states to animated shapes in normal and abnormal development.	Abell	2000	0	theory of mind study
144		Removal of eye activity artifacts from visual event-related potentials in normal and clinical subjects	Jung	2000	0	artifact removal
145		The External Validity of Asperger Disorder: Lack of Evidence From the Domain of Neuropsychology	Miller	2000	0
				Total	78
Num		Low functioning Search Paper 32	author	Year	Inclusion
1		Atypical development of configural face recognition in children with autism, Down syndrome and William syndrome	Dimitriou	2015	1
2		Do individuals with autism spectrum disorder process own and other race faces differently	Yi	2015	1
3		The potential influence of stimulus overselectivity in AAC: Information from eye tracking and behavioral studies of attention with individuals with intellectual disabilities	Dube	2014	0	not ASD
4		Do individuals with autism spectrum disorder process own and other race faces differently	Yi	2014	0	repeat (2)
5		Perceptual factors influence visual search for meaningful symbols in individuals with intellectual disabilities and Down syndrome or autism spectrum disorders	Wilkinson	2013	1
6		An examination of iconic memory in children with autism spectrum disorders	McMorris	2013	0	memory
7		A direct comparison of local-global integration in autism and other developmental disorders: Implications for the central coherence hypothesis	Bernardino	2012	1
8		Avatar assistant: Improving social skills in students with an ASD through a computer-based intervention	Hokins	2011	0	social skills
9		Visual local and global processing in low-functioning deaf individuals with and without autism spectrum disorder.	Maljaars	2011	1
10		Facial emotion processing and social adaptation in adults with and without autism spectrum disorder	Garcia	2010	0	emotional processing
11		Autism: A world changing too fast for a mis wired brain	Gepner	2009	0	Review
12		Neural correlates of texture and contour intagration in children with autism spectrum disorders	Pie	2009	1
13		A cross-syndrome study of the development of holistic face recognition in children with autism, Down syndrome, and Williams syndrome	Annaz	2009	1
14		Representational drawing and the transition from intellectual to visual realism in children with autism	Ford	2008	0	cognition
15		Starting research in interaction design with visuals for low-functioning children in the autistic spectrum: A protoco	Pares	2006	0	cognition
16		Do children with autism percieve second order relational features? The case of the Thatcher illusion	Roues	2004	1
17		E-motion mis sight and other temporal processing disorders in autism	Gepner	2005	0	E-motion
18		Cross-syndrome, cross domain comparisons of development trajectories	Annaz	2005	0	development review
19		Facial perception in autism	Volkar	1989	1
20		Brief report: Recognition memory and stimulus-reward associations: Indirect support for the role of ventromedial prefrontal dysfunction in autism	Dawson	2001	0	memory
21		Gaze behavior and theory of mind abilities in individuals with autism, Down syndrome, and mental retardation of unknown etiology.	Yirmiya	1999	0	theory of mind
22		The autistic childs recognition of age and sex related characteristics of people	Hobson	1987	1
23		Are children with autism blind to the mentalistic significance of the eyes	Baron Cohen	1995	0	theory of mind
24		Verbal versus visuospatial abilities in relatives of autistic females	Leboyer	1995	1
25		Ewmotion recognition in autism: Coordinating faces and voices	Hobson	1988	0	emotional processing
26		Can emotions be taught to a low functioning autistic child	Stafford	2000	0	emotional processing
27		Detection of motion defined forms by individuals with mental retardation and autism: Evidence of modifiability	Carlin	1999	1
28		Eye direction detection: A dissociation between gemetric and joint attention skills in autism	Leekam	1997	1
29		Proper name hypermnesia in an autistic subject	Mottron	1996	0	hypnmesia
30		Autistic children understand seeing and wanting	Tan	1991	0	theory of mind
31		Gaze behaviour in autism	Volkmar	1990	1
32		What's in a face? The case of autism	Hobson	1988	1
